# Supplementary material for: The role of transcript regions and amino acid choice in nucleosome positioning
Source: NAR Genom Bioinform. 2023 Sep 11;5(3):lqad080. doi: 10.1093/nargab/lqad080 (PMC10495542; doi:10.1093/nargab/lqad080)
Supplement: lqad080_supplemental_files [file lqad080_supplemental_files.zip]

Archive with 4 entries (4 files):
- manuscript_supplementary.pdf
- S0.zip
- table1.xlsx
- table2.xlsx
