# Supplementary material for: The role of transcript regions and amino acid choice in nucleosome positioning
Source: NAR Genom Bioinform. 2023 Sep 11;5(3):lqad080. doi: 10.1093/nargab/lqad080 (PMC10495542; doi:10.1093/nargab/lqad080)
Supplement: lqad080_supplemental_files [file lqad080_supplemental_files.zip › table1.xlsx]

## Sheet: Legend
		Curation Status (RefSeq database). Available from https://www.ncbi.nlm.nih.gov/books/NBK21091/								Transcripts length > 1kbp
Organism	Total Transcripts	PROVISIONAL	REVIEWED	VALIDATED	INFERRED	PREDICTED	MODEL	Quality Transcripts (Q)	Quality Transcripts (%)	pre mRNA	mRNA	Q: pre mRNA	Q: mRNA
Organism name	Number of unspliced transcripts downloaded from Biomart	The RefSeq record has not yet been subject to individual review. The initial sequence-to-gene association has been established by outside collaborators or NCBI staff.	The RefSeq record has been reviewed by NCBI staff or by a collaborator. The NCBI review process includes assessing available sequence data and the literature. Some RefSeq records may incorporate expanded sequence and annotation information.	The RefSeq record has undergone an initial review to provide the preferred sequence standard. The record has not yet been subject to final review at which time additional functional information may be provided.	The RefSeq record has been predicted by genome sequence analysis, but it is not yet supported by experimental evidence. The record may be partially supported by homology data.	The RefSeq record has not yet been subject to individual review, and some aspect of the RefSeq record is predicted.	The RefSeq record is provided by the NCBI Genome Annotation pipeline and is not subject to individual review or revision between annotation runs.	number of unspliced transcripts out of Total unspliced transcripts with RefSeq status as REVIEWED, PROVISIONAL or VALIDATED.	Percentage of Quality unspliced transcripts	number of unspliced transcripts out of Total unspliced transcripts with length of at least 1kbp downstream of TSS in DNA (pre_mRNA)	number of mRNA seqeunce out of Total transcripts with length of at least 1kbp downstream of TSS in mRNA	number unspliced transcripts which have atleast 1kbp downstream of TSS and belong to quality unspliced transcripts.	number transcripts which have atleast 1kbp downstream of TSS and belong to quality transcripts.
Selected:	Includes the list of organisms which are selected based on quality of transcritps. For vertebrates, this label is applied if over 5% of their transcripts are marked as PROVISIONAL, REVIEWED, or VALIDATED. Meanwhile, for plants, the threshold is raised to 30%.

## Sheet: Selected
		Quality Transcripts (Q)		Transcripts length > 1kbp
Organism	Total Transcripts	Count	Percent	pre mRNA	mRNA	Q: pre mRNA	Q: mRNA	Division
Human	97121	45282	46.6243	95448	63052	44734	40203	Vertebrates
Mouse	59190	30341	51.2603	57080	40439	29162	26435
Zebrafish	51252	17413	33.9753	49839	37513	17087	14448
Rat	45893	16267	35.4455	43416	38800	15732	14543
Cow	37516	12624	33.6496	35366	30500	12508	11282
Tropical clawed frog	54815	7773	14.1804	53726	48507	7702	6829
Chicken	28343	6033	21.2857	27808	24873	5937	5329
Macaque	48599	5218	10.7368	47496	43437	5156	4637
Pig	49834	3860	7.74572	48114	44400	3826	3472
Sumatran orangutan	37941	3221	8.4895	36262	29615	3211	3050
Chondrus crispus	9729	9729	100	4747	4646	4747	4646	Plants
Galdieria sulphuraria	7043	7043	100	5032	4779	5032	4779
Ostreococcus lucimarinus	7598	7593	99.9342	3984	3817	3979	3812
Phaseolus vulgaris	32706	32665	99.8746	27623	23670	27623	23670
Arabidopsis thaliana	48319	48054	99.4516	43012	38301	42809	38127
Arabidopsis lyrata	32487	32273	99.3413	22650	16308	22551	16246
Selaginella moellendorffii	34730	34388	99.0153	23762	18096	23586	17934
Citrus clementina	34551	33970	98.3184	29315	24185	28962	23883
Medicago truncatula	57239	56074	97.9647	40518	30377	39799	29793
Eutrema salsugineum	29479	28303	96.0107	23724	19363	23076	18839
Cyanidioschyzon merolae	4972	4700	94.5294	3132	3132	2989	2989
Chlamydomonas reinhardtii	19526	9081	46.5072	19001	18386	8904	8645
Prunus persica	47088	17081	36.2746	42578	37940	15417	13863
Sorghum bicolor	47088	16914	35.92	41632	37366	15684	14657
Populus trichocarpa	72976	25978	35.598	63035	54174	22222	19541
Hordeum vulgare	37958	262	0.690237	26487	22836	194	195
Oryza glaberrima	33002	220	0.666626	21883	14921	60	58
Helianthus annuus	70864	48	0.0677354	49786	38009	16	16
Setaria viridis	52459	12	0.022875	43926	39819	2	2
Dioscorea rotundata	64785	12	0.0185228	53906	40118	10	10
Arabis alpina	22397	4	0.0178595	17897	14661	4	4
Papaver somniferum	41769	6	0.0143647	36158	30490	2	2
Triticum urartu	61555	7	0.0113719	51077	41905	7	7
Corchorus capsularis	27679	3	0.0108385	18709	11688	0	0
Citrullus lanatus	22541	2	0.00887272	17236	10818	1	1
Hordeum vulgare TRITEX	32159	2	0.0062191	22613	16789	0	0
Cannabis sativa female	36237	2	0.00551922	29685	23012	2	2
Oryza meridionalis	43455	2	0.00460246	35768	30408	2	2
Oryza longistaminata	27067	1	0.00369454	20440	12953	1	1
Lactuca sativa	38270	0	0	27244	19926	0	0
Caenorhabditis elegans	31766	31691	99.7639	26711	20659	26655	20623	Others
Drosophila melanogaster	30718	30429	99.0592	26913	25408	26680	25184
Saccharomyces cerevisiae	6591	5803	88.0443	3517	3488	3506	3477

## Sheet: Vertebrates
		Curation Status (RefSeq database)								Transcripts length > 1kbp
Organism	Total Transcripts	PROVISIONAL	REVIEWED	VALIDATED	INFERRED	PREDICTED	MODEL	Quality Transcripts (Q)	Quality Transcripts (%)	pre mRNA	mRNA	Q: pre mRNA	Q: mRNA
Human	97121	78	29132	16072	91	1	4311	45282	46.6243	95448	63052	44734	40203
Mouse	59190	2984	2181	25176	159	128	3951	30341	51.2603	57080	40439	29162	26435
Zebrafish	51252	12104	75	5234	25	969	11913	17413	33.9753	49839	37513	17087	14448
Rat	45893	9943	1206	5118	189	154	11843	16267	35.4455	43416	38800	15732	14543
Cow	37516	10967	45	1612	913	67	10507	12624	33.6496	35366	30500	12508	11282
Tropical clawed frog	54815	7193	28	552	10	194	10636	7773	14.1804	53726	48507	7702	6829
Chicken	28343	2519	48	3466	46	11	12495	6033	21.2857	27808	24873	5937	5329
Macaque	48599	4714	46	458	308	1	21397	5218	10.7368	47496	43437	5156	4637
Pig	49834	2690	6	1164	19	3	21104	3860	7.74572	48114	44400	3826	3472
Sumatran orangutan	37941	2951	10	260	23	36	20394	3221	8.4895	36262	29615	3211	3050
Chimpanzee	49636	1494	9	236	94	20	24989	1739	3.50351	45980	34937	1666	1407
Atlantic salmon	146008	1672	3	11	-	14	7440	1686	1.15473	144503	134493	1681	1505
Pig USMARC	49548	948	3	596	9	1	6772	1547	3.12222	47218	40096	1509	1308
Dog	43458	890	7	593	490	1	22897	1490	3.4286	41101	36278	1435	1182
Channel catfish	37276	1215	-	14	-	8	21521	1229	3.29703	36314	30396	1218	975
Pig - Largewhite	48576	642	3	399	6	-	7342	1044	2.14921	47111	43404	1016	856
Pig - Berkshire	49174	648	2	387	7	1	7605	1037	2.10884	47637	43639	1017	857
Pig - Pietrain	49090	634	3	396	10	2	7479	1033	2.1043	47513	43514	1002	830
Pig - Landrace	48670	634	3	382	8	1	7348	1019	2.09369	47164	43267	997	837
Pig - Meishan	48261	614	4	391	7	-	7152	1009	2.09072	46664	42810	986	827
Pig - Jinhua	48404	614	3	391	7	1	7317	1008	2.08247	46873	43029	986	821
Pig - Hampshire	48582	623	2	379	6	-	7429	1004	2.06661	47078	43317	980	821
Pig - Rongchang	48637	592	2	384	7	-	7323	978	2.01081	47145	43326	950	799
Pig - Bamei	48156	595	3	375	6	-	7246	973	2.02052	46627	42920	951	797
Horse	44889	636	2	290	481	-	23392	928	2.06732	42825	35173	886	716
Pig - Tibetan	46954	557	2	367	8	1	6263	926	1.97214	45572	41639	902	756
Rainbow trout	121385	896	2	21	-	5	4598	919	0.757095	119035	105074	903	653
Pig - Wuzhishan	46632	588	2	306	6	1	4455	896	1.92143	44968	38712	870	692
Rabbit	41030	686	4	86	131	-	7486	776	1.8913	38327	31603	652	545
Northern pike	71981	704	-	9	-	22	5064	713	0.990539	70843	64640	708	402
Sheep (texel)	22695	682	-	24	-	-	15108	706	3.11082	20148	14844	657	413
Elephant shark	48498	671	1	1	-	16	14599	673	1.38769	47040	40608	665	510
Japanese medaka HdrR	37445	611	-	21	-	7	20922	632	1.68781	36553	30816	610	558
Sheep	34568	516	6	37	2	-	3619	559	1.6171	31796	23516	528	375
Guinea Pig	25581	328	2	32	2	-	18309	362	1.41511	24143	20168	352	264
Goat	33879	330	2	11	1	-	19572	343	1.01243	31073	24775	326	239
Cat	40277	322	6	14	22	1	22890	342	0.84912	38301	31975	332	248
C.intestinalis	17276	302	1	31	-	15	2548	334	1.93332	14750	8103	322	272
Zebra finch	32097	265	1	36	5	1	7169	302	0.940898	31410	29012	294	172
Fugu	52214	251	4	13	4	2	4257	268	0.513272	50672	43980	250	185
Golden Hamster	25876	218	1	12	1	-	16789	231	0.892719	24413	18490	225	164
Opossum	36536	156	6	5	85	1	3410	167	0.457083	34561	29433	71	50
White-tufted-ear marmoset	48570	111	4	27	4	1	3443	142	0.292362	46741	36782	141	111
Olive baboon	43712	94	9	16	292	-	24539	119	0.272236	41844	32454	116	74
Nile tilapia	75508	108	-	9	-	1	3442	117	0.15495	74116	64634	115	98
Giant panda	37799	91	5	6	2	-	21902	102	0.269848	35766	30128	99	31
Large yellow croaker	65614	99	-	3	-	-	23226	102	0.155455	64339	58486	99	75
Tongue sole	33731	90	-	3	-	6	19398	93	0.275711	32829	27012	93	84
Mallard	27229	77	2	6	-	-	1513	85	0.312167	26103	22055	85	60
Mummichog	35084	75	-	6	-	1	19656	81	0.230874	34043	27381	77	68
Gorilla	44920	62	5	6	2	1	21736	73	0.162511	41686	30667	69	51
Chinese hamster CHOK1GS	28309	54	2	6	-	-	4311	62	0.219012	25047	18931	55	46
Naked mole-rat female	28966	50	2	7	4	-	19067	59	0.203687	26180	21895	59	52
Burton's mouthbrooder	35453	54	-	4	-	-	22025	58	0.163597	34522	28868	54	51
Tiger	26843	49	3	1	-	-	15724	53	0.197444	25386	18283	51	29
Mangrove rivulus	30147	51	-	2	-	-	20702	53	0.175805	29263	24419	53	50
Japanese quail	27843	47	-	2	-	-	15620	49	0.175987	27107	22329	49	49
Turkey	27659	39	3	3	-	-	1802	45	0.162696	26333	21484	44	33
Green anole	32939	20	4	15	-	-	1908	39	0.118401	31639	26501	37	30
Platypus	32938	30	-	8	175	1	3353	38	0.115368	31910	27990	31	23
Bonobo	43009	26	5	3	-	-	21830	34	0.0790532	39819	29537	32	27
Guppy	34252	27	-	2	-	-	19692	29	0.0846666	33179	24019	29	24
Stickleback	27554	27	-	-	-	-	-	27	0.0979894	25910	18418	25	21
Squirrel	25943	19	3	1	2	-	18410	23	0.0886559	24161	20087	23	20
Platyfish	36592	19	-	4	-	2	22500	23	0.0628553	35789	29737	23	18
Bolivian squirrel monkey	40591	18	2	3	1	-	20360	23	0.0566628	38393	29450	23	21
Crab-eating macaque	49738	-	4	16	-	-	4930	20	0.0402107	48382	42116	20	16
Gibbon	40375	12	2	4	-	-	21712	18	0.044582	37506	27166	18	17
Ma's night monkey	42369	14	-	1	-	-	21174	15	0.0354032	39642	27807	15	10
Long-tailed chinchilla	25974	8	4	2	-	-	18763	14	0.0539001	24787	21129	14	9
Mouse Lemur	37988	14	-	-	-	-	20989	14	0.0368537	36372	28306	14	9
Turquoise killifish	54913	9	-	4	-	-	2856	13	0.0236738	53401	45145	13	10
Arabian camel	32946	12	-	-	-	-	4029	12	0.0364232	31204	25979	12	6
Ferret	19980	12	-	-	-	-	2433	12	0.0600601	18386	15075	8	7
Mexican tetra	40646	7	1	3	-	-	1479	11	0.0270629	39648	32040	11	10
Zebra mbuna	38207	5	-	5	2	-	22317	10	0.0261732	37014	28785	10	10
Degu	27029	5	2	3	1	-	16327	10	0.0369973	23642	16403	9	2
Sperm whale	32155	3	1	5	-	-	19548	9	0.0279894	29955	23392	9	7
Collared flycatcher	29735	-	6	3	-	-	2256	9	0.0302674	28934	25711	9	9
Elephant	25619	5	-	3	-	-	1150	8	0.0312268	22397	15071	8	4
Northern American deer mouse	28085	2	6	-	-	1	2474	8	0.028485	25221	16206	7	7
Painted turtle	38771	3	5	-	-	-	20354	8	0.020634	37825	31098	8	6
Wild yak	34575	3	4	-	-	-	18918	7	0.0202458	32236	24296	7	5
Chinese softshell turtle	20629	6	1	-	-	-	13414	7	0.0339328	19425	16202	6	5
Lesser Egyptian jerboa	25166	-	3	4	-	-	15855	7	0.0278153	23246	16223	7	3
Dolphin	16565	5	-	1	-	-	365	6	0.0362209	15745	10698	6	2
Makobe Island cichlid	31965	3	-	3	-	-	18269	6	0.0187705	30791	22221	6	3
Atlantic herring	62891	5	-	-	-	-	2876	5	0.00795026	61377	54354	5	2
Coelacanth	23553	3	2	-	-	-	13659	5	0.0212287	21762	17397	5	4
Prairie vole	27593	2	3	-	-	-	18419	5	0.0181205	25894	20144	5	4
Upper Galilee mountains blind mole rat	26836	5	-	-	-	-	17741	5	0.0186317	25365	19779	5	4
Sailfin molly	31632	1	-	3	-	-	18997	4	0.0126454	30374	22170	4	3
Pig-tailed macaque	46037	3	-	1	-	-	23697	4	0.00868866	43001	32953	3	1
Tasmanian devil	36986	3	1	-	-	2	4668	4	0.0108149	35731	33581	4	3
Pika	15808	3	-	1	-	-	1877	4	0.0253036	14647	9740	3	1
Common carp	97881	-	-	3	-	-	3316	3	0.00306495	93597	75697	3	2
Bicolor damselfish	31380	1	-	2	-	-	19237	3	0.00956023	30454	23295	3	3
Ballan wrasse	38657	-	-	3	-	-	21044	3	0.00776056	37146	28220	3	3
Medium ground-finch	22436	-	2	1	-	-	2628	3	0.0133714	21656	18169	3	3
Microbat	20681	3	-	-	-	-	15496	3	0.0145061	18145	11886	3	0
Bushbaby	19962	-	-	3	-	-	4270	3	0.0150286	17599	12587	3	3
Lyretail cichlid	31877	2	-	1	-	-	15881	3	0.00941117	30598	20197	3	2
Vervet-AGM	19251	1	-	2	-	-	2913	3	0.0155836	17525	14589	3	2
Red-bellied piranha	37170	-	-	3	-	-	23656	3	0.00807103	36039	28924	3	3
Barramundi perch	58136	-	-	3	-	-	3484	3	0.00516031	56518	49078	3	2
Armadillo	26380	2	-	1	-	-	4104	3	0.0113723	22486	18279	3	3
Alpaca	11514	2	-	-	-	-	396	2	0.0173702	10662	6834	2	1
Common wall lizard	37226	-	-	2	-	-	2108	2	0.00537259	35743	29598	2	2
Golden snub-nosed monkey	45608	1	-	1	-	-	22873	2	0.0043852	42620	32248	2	2
Great Tit	27438	1	-	1	-	-	17018	2	0.00728916	26920	23209	2	2
Megabat	16927	2	-	-	-	-	805	2	0.0118154	15860	10785	2	1
Common canary	23729	1	-	-	-	-	13622	1	0.00421425	23204	18913	1	1
Hedgehog	14211	1	-	-	-	-	866	1	0.0070368	12955	8573	1	0
Spiny chromis	34694	-	-	1	-	-	21210	1	0.00288234	33538	26934	1	1
Sheepshead minnow	32800	-	-	1	-	-	19820	1	0.00304878	31851	25490	1	1
Coho salmon	117928	-	-	1	-	-	7732	1	0.000847975	115603	105220	1	1
Lesser hedgehog tenrec	15917	-	-	1	-	-	1840	1	0.00628259	14012	9411	1	0
Red fox	40937	-	-	1	-	-	18681	1	0.00244278	39091	32593	1	1
Asian bonytongue	68546	-	-	1	1	-	5327	1	0.00145887	67331	60748	1	1
Tiger tail seahorse	28014	-	-	1	-	-	16761	1	0.00356964	27099	20643	1	1
American bison	28500	-	1	-	-	-	16742	1	0.00350877	26172	15833	1	1
Polar bear	33990	1	-	-	-	-	15660	1	0.00294204	32474	25970	1	0
Denticle herring	63883	-	-	-	-	-	22950	0	0	62100	54414	0	0
Steppe mouse	36731	-	-	-	-	-	-	0	0	33116	26489	0	0
Electric eel	50834	-	-	-	-	-	17936	0	0	49039	40215	0	0
Indian cobra	29963	-	-	-	-	-	-	0	0	28736	23016	0	0
Koala	37919	-	-	-	-	-	3465	0	0	36578	30333	0	0
Ryukyu mouse	43853	-	-	-	-	-	13732	0	0	42510	30442	0	0
Sooty mangabey	45863	-	-	-	-	-	24145	0	0	42939	32881	0	0
Coquerel's sifaka	32148	-	-	-	-	-	17598	0	0	30741	21808	0	0
Donkey	33698	-	-	-	-	-	-	0	0	32043	24414	0	0
Capuchin	40535	-	-	-	-	-	21447	0	0	38013	28789	0	0
Lion	31095	-	-	-	-	-	3807	0	0	29029	22066	0	0
Mainland tiger snake	28810	-	-	-	-	-	12604	0	0	27682	19014	0	0
Blue whale	31354	-	-	-	-	-	-	0	0	29396	23126	0	0
Climbing perch	62517	-	-	-	-	-	6002	0	0	61169	54504	0	0
C.savignyi	20140	-	-	-	-	-	-	0	0	18791	12272	0	0
Turbot	62638	-	-	-	-	-	2933	0	0	61476	54465	0	0
Greater bamboo lemur	37702	-	-	-	-	-	-	0	0	35544	22462	0	0
Pinecone soldierfish	56054	-	-	-	-	-	5514	0	0	54521	45089	0	0
Hybrid - Bos Indicus	44680	-	-	-	-	-	24272	0	0	42519	37916	0	0
American mink	31852	-	-	-	-	-	-	0	0	30027	21864	0	0
Goodes thornscrub tortoise	30450	-	-	-	-	-	3717	0	0	29111	22521	0	0
Brown trout	116379	-	-	-	-	-	40646	0	0	114193	103617	0	0
Zig-zag eel	59408	-	-	-	-	-	21103	0	0	58114	51488	0	0
Chinese medaka	50838	-	-	-	-	-	-	0	0	48441	42747	0	0
Australian saltwater crocodile	27730	-	-	-	-	-	13169	0	0	27273	21955	0	0
Pike-perch	61297	-	-	-	-	-	5360	0	0	59702	51875	0	0
Kangaroo rat	23889	-	-	-	-	-	15280	0	0	22630	17080	0	0
Amazon molly	30849	-	-	-	-	-	4529	0	0	29472	26082	0	0
Indian medaka	36183	-	-	-	-	-	3949	0	0	35139	29405	0	0
Yellowtail amberjack	32091	-	-	-	-	-	20277	0	0	30890	24428	0	0
Yarkand deer	41045	-	-	-	-	-	-	0	0	38204	32176	0	0
Clown anemonefish	32382	-	-	-	-	-	21141	0	0	31446	25117	0	0
Golden eagle	24929	-	-	-	-	-	4002	0	0	24110	20743	0	0
Drill	40691	-	-	-	-	-	21620	0	0	37687	27748	0	0
Chinook salmon	104432	-	-	-	-	-	6200	0	0	101789	89772	0	0
Pink-footed goose	27015	-	-	-	-	-	-	0	0	26341	21810	0	0
Siberian musk deer	32725	-	-	-	-	-	-	0	0	30147	23998	0	0
Common wombat	32837	-	-	-	-	-	20176	0	0	30600	25616	0	0
Greater amberjack	33068	-	-	-	-	-	19719	0	0	32129	25946	0	0
Abingdon island giant tortoise	31728	-	-	-	-	-	-	0	0	30740	20416	0	0
Shrew mouse	43367	-	-	-	-	-	12742	0	0	42090	30186	0	0
Black snub-nosed monkey	43335	-	-	-	-	-	21469	0	0	40429	30143	0	0
Tarsier	31556	-	-	-	-	-	16528	0	0	29645	20303	0	0
Channel bull blenny	57069	-	-	-	-	-	20159	0	0	55786	48276	0	0
Orange clownfish	34931	-	-	-	-	-	-	0	0	34076	27476	0	0
Leopard	29707	-	-	-	-	-	19558	0	0	27581	20297	0	0
Domestic yak	43077	-	-	-	-	-	-	0	0	41245	34013	0	0
Javanese ricefish	50268	-	-	-	-	-	-	0	0	49067	43739	0	0
Hyrax	15933	-	-	-	-	-	-	0	0	14886	9997	0	0
Algerian mouse	44278	-	-	-	-	-	-	0	0	42856	30535	0	0
Sloth	11868	-	-	-	-	-	-	0	0	10746	7060	0	0
Greater horseshoe bat	33636	-	-	-	-	-	-	0	0	31581	26469	0	0
Arctic ground squirrel	29943	-	-	-	-	-	7476	0	0	28027	21973	0	0
Chacoan peccary	29011	-	-	-	-	-	-	0	0	27117	20555	0	0
Blue-ringed sea krait	25111	-	-	-	-	-	-	0	0	23547	18288	0	0
Leishan spiny toad	49445	-	-	-	-	-	-	0	0	48038	42271	0	0
Dingo	34478	-	-	-	-	-	18869	0	0	32194	24298	0	0
Narwhal	30339	-	-	-	-	-	5377	0	0	28394	22336	0	0
Midas cichlid	31616	-	-	-	-	-	-	0	0	30178	17498	0	0
Wallaby	14984	-	-	-	-	-	-	0	0	13734	9324	0	0
Duck	26959	-	-	-	-	-	-	0	0	25796	21010	0	0
Reedfish	34131	-	-	-	-	-	17901	0	0	32660	26504	0	0
Spotted gar	22415	-	-	-	-	-	14117	0	0	21352	18004	0	0
European seabass	67239	-	-	-	-	-	-	0	0	66380	62968	0	0
Eastern happy	41560	-	-	-	-	-	2045	0	0	40533	32912	0	0
Three-toed box turtle	31962	-	-	-	-	-	4655	0	0	29785	23055	0	0
Tree Shrew	15167	-	-	-	-	-	-	0	0	13510	8806	0	0
Argentine black and white tegu	30863	-	-	-	-	-	-	0	0	30167	25055	0	0
Lumpfish	51124	-	-	-	-	-	-	0	0	49763	42206	0	0
American black bear	32950	-	-	-	-	-	-	0	0	30758	22843	0	0
Huchen	90192	-	-	-	-	-	-	0	0	85803	72940	0	0
African ostrich	26178	-	-	-	-	-	13186	0	0	25373	21845	0	0
Alpine marmot	27518	-	-	-	-	-	17304	0	0	25175	17761	0	0
Golden-line barbel	104742	-	-	-	-	-	34019	0	0	100831	85980	0	0
Beluga whale	30934	-	-	-	-	-	3205	0	0	29048	24116	0	0
Lamprey	11378	-	-	-	-	-	-	0	0	10413	5258	0	0
Kakapo	24517	-	-	-	-	-	6520	0	0	23890	21018	0	0
Siamese fighting fish	57429	-	-	-	-	-	21690	0	0	55942	48650	0	0
Eurasian red squirrel	33193	-	-	-	-	-	-	0	0	29874	21696	0	0
Atlantic cod	62241	-	-	-	-	-	3545	0	0	60906	53136	0	0
Goldfish	135981	-	-	-	-	-	7382	0	0	132741	117272	0	0
Eastern brown snake	27761	-	-	-	-	-	3452	0	0	26388	20892	0	0
Shrew	12719	-	-	-	-	-	1610	0	0	11396	7413	0	0
Gilthead seabream	69981	-	-	-	-	-	4661	0	0	68633	60795	0	0
Hagfish	27949	-	-	-	-	-	-	0	0	27699	23796	0	0
Paramormyrops kingsleyae	42016	-	-	-	-	-	3035	0	0	40953	34528	0	0
Vaquita	31556	-	-	-	-	-	9691	0	0	29945	24831	0	0
Tuatara	25222	-	-	-	-	-	-	0	0	24359	16672	0	0
Tetraodon	23118	-	-	-	-	-	-	0	0	20968	15278	0	0

## Sheet: Plants
		Curation Status								Transcripts length > 1kbp
Organism	Total Transcripts	PROVISIONAL	REVIEWED	VALIDATED	INFERRED	PREDICTED	MODEL	Quality Transcripts (Q)	Quality Transcripts (%)	pre mRNA	mRNA	Q: pre mRNA	Q: mRNA				Comment
Chondrus crispus	9729	9729	-	-	-	-	-	9729	100	4747	4646	4747	4646				Selected Organism
Galdieria sulphuraria	7043	7043	-	-	-	-	-	7043	100	5032	4779	5032	4779				Individual Transcripts has no curation status but the whole genome has REVIEWED status. Hence, it is also a selected organism
Ostreococcus lucimarinus	7598	7593	-	-	-	-	-	7593	99.9342	3984	3817	3979	3812				Individual Transcripts has no curation status but the whole genome has PROVISIONAL status.
Phaseolus vulgaris	32706	32665	-	-	-	-	-	32665	99.8746	27623	23670	27623	23670
Arabidopsis thaliana	48319	73	47981	-	-	-	-	48054	99.4516	43012	38301	42809	38127
Arabidopsis lyrata	32487	32273	-	-	-	-	91	32273	99.3413	22650	16308	22551	16246
Selaginella moellendorffii	34730	34388	-	-	-	-	282	34388	99.0153	23762	18096	23586	17934
Citrus clementina	34551	33970	-	-	-	-	569	33970	98.3184	29315	24185	28962	23883
Medicago truncatula	57239	56074	-	-	-	-	1151	56074	97.9647	40518	30377	39799	29793
Eutrema salsugineum	29479	28303	-	-	-	-	1143	28303	96.0107	23724	19363	23076	18839
Cyanidioschyzon merolae	4972	4500	200	-	-	-	-	4700	94.5294	3132	3132	2989	2989
Chlamydomonas reinhardtii	19526	9081	-	-	-	-	-	9081	46.5072	19001	18386	8904	8645
Prunus persica	47088	17081	-	-	-	-	11735	17081	36.2746	42578	37940	15417	13863
Sorghum bicolor	47088	16907	-	7	-	-	11412	16914	35.92	41632	37366	15684	14657
Populus trichocarpa	72976	25978	-	-	-	-	19559	25978	35.598	63035	54174	22222	19541
Hordeum vulgare	37958	262	-	-	-	-	-	262	0.690237	26487	22836	194	195
Oryza glaberrima	33002	220	-	-	-	-	-	220	0.666626	21883	14921	60	58
Helianthus annuus	70864	48	-	-	-	-	-	48	0.0677354	49786	38009	16	16
Setaria viridis	52459	12	-	-	-	-	-	12	0.022875	43926	39819	2	2
Dioscorea rotundata	64785	12	-	-	-	-	-	12	0.0185228	53906	40118	10	10
Arabis alpina	22397	4	-	-	-	-	-	4	0.0178595	17897	14661	4	4
Papaver somniferum	41769	6	-	-	-	-	-	6	0.0143647	36158	30490	2	2
Triticum urartu	61555	7	-	-	-	-	-	7	0.0113719	51077	41905	7	7
Corchorus capsularis	27679	3	-	-	-	-	-	3	0.0108385	18709	11688	0	0
Citrullus lanatus	22541	2	-	-	-	-	-	2	0.00887272	17236	10818	1	1
Hordeum vulgare TRITEX	32159	2	-	-	-	-	-	2	0.0062191	22613	16789	0	0
Cannabis sativa female	36237	2	-	-	-	-	-	2	0.00551922	29685	23012	2	2
Oryza meridionalis	43455	2	-	-	-	-	-	2	0.00460246	35768	30408	2	2
Oryza longistaminata	27067	1	-	-	-	-	-	1	0.00369454	20440	12953	1	1
Lactuca sativa	38270	-	-	-	-	-	-	0	0	27244	19926	0	0
Triticum aestivum	133344	16	91	-	-	-	-	107	0.0802436	110567	96791	2	2
Triticum aestivum Weebill	120120	2	27	-	-	-	-	29	0.0241425	77264	53426	0	0
Triticum aestivum Cadenza	120043	1	20	-	-	-	-	21	0.0174937	77129	53154	0	0
Triticum aestivum Paragon	118845	1	17	-	-	-	-	18	0.0151458	76704	52943	0	0
Triticum aestivum Robigus	119032	-	17	-	-	-	-	17	0.0142819	76963	53097	0	0
Triticum aestivum Claire	119113	1	12	-	-	-	-	13	0.010914	76895	53234	0	0
Zea mays	72536	9173	59	2794	1	2616	9696	12026	16.5794	64217	55668	11530	10607
Physcomitrium patens	86666	13518	5	-	-	-	-	13523	15.6036	76848	72043	13052	12331
Glycine max	88394	3088	-	2963	2	1962	52515	6051	6.84549	78625	67499	5714	4782
Solanum lycopersicum	34270	447	7	1452	8	10	15687	1906	5.56172	25696	19400	1779	1566
Solanum tuberosum	56210	737	-	9	-	34	24075	746	1.32717	43749	33078	682	550
Oryza sativa Indica Group	40261	457	-	-	-	-	-	457	1.13509	27084	18487	412	305
Cucumis sativus	23779	217	-	2	-	2	16358	219	0.920981	17549	14186	195	173
Capsicum annuum	35513	286	-	1	-	2	8136	287	0.808155	25917	15402	98	65
Malus domestica Golden	40624	193	-	-	-	4	2228	193	0.475089	33114	26545	167	158
Brassica napus	99876	445	-	3	-	3	37824	448	0.448556	68402	50694	384	339
Vitis vinifera	41097	163	-	2	-	3	12398	165	0.401489	29806	23182	138	112
Brassica rapa	40971	149	-	1	-	4	17700	150	0.366113	29147	20085	108	49
Brachypodium distachyon	52971	154	-	5	-	5	35410	159	0.300164	46710	41563	127	114
Vigna radiata	23132	31	-	-	-	-	13213	31	0.134013	19882	15848	28	27
Setaria italica	41010	39	-	11	1	2	24901	50	0.121921	30293	25171	30	28
Daucus carota	32008	35	-	-	-	-	18665	35	0.109348	23268	15515	19	16
Cucumis melo	28299	30	-	-	-	-	10649	30	0.106011	20107	15894	21	19
Beta vulgaris	26132	20	-	1	-	-	12373	21	0.0803612	22753	19837	21	17
Sesamum indicum	25074	15	-	-	-	-	10241	15	0.0598229	18101	12664	13	8
Vigna angularis	33851	20	-	-	-	-	18207	20	0.0590824	23937	15017	19	15
Amborella trichopoda	26892	8	-	1	-	-	12478	9	0.0334672	14551	9182	9	5
Eucalyptus grandis	46882	13	-	-	-	-	17830	13	0.0277292	37627	30997	12	11
Gossypium raimondii	78341	16	-	-	-	-	37771	16	0.0204235	69886	60919	10	10
Camelina sativa	91070	17	-	-	-	1	15	17	0.018667	74776	60374	16	16
Oryza brachyantha	31998	-	-	5	-	-	16624	5	0.015626	21579	16239	5	5
Aegilops tauschii	258292	-	-	35	21	-	100866	35	0.0135506	223884	186615	34	29
Oryza sativa Japonica Group	42354	4	-	-	-	-	18468	4	0.00944421	35022	30252	0	0
Ananas comosus	25783	2	-	-	-	-	2102	2	0.00775705	20460	11918	2	2
Ficus carica	37590	-	-	-	-	-	-	0	0	24138	17199	0	0
Cynara cardunculus	26287	-	-	-	-	-	-	0	0	22747	16985	0	0
Quercus lobata	39357	-	-	-	-	-	-	0	0	37861	35467	0	0
Eragrostis curvula	55126	-	-	-	-	-	-	0	0	44395	31258	0	0
Olea europaea	88605	-	-	-	-	-	-	0	0	75453	63165	0	0
Panicum hallii HAL2	42523	-	-	-	-	-	-	0	0	35596	32498	0	0
Trifolium pratense	35561	-	-	-	-	-	-	0	0	29571	23505	0	0
Actinidia chinensis	33109	-	-	-	-	-	-	0	0	30653	27156	0	0
Oryza barthii	41593	-	-	-	-	-	-	0	0	31819	22569	0	0
Rosa chinensis	45463	-	-	-	-	-	-	0	0	32418	27713	0	0
Triticum aestivum Jagger	160512	-	-	-	-	-	-	0	0	133006	119674	0	0
Panicum hallii FIL2	44191	-	-	-	-	-	-	0	0	36824	33546	0	0
Triticum aestivum Mace	159778	-	-	-	-	-	-	0	0	132094	118991	0	0
Theobroma cacao Matina 1-6	44174	-	-	-	-	-	20233	0	0	41032	37474	0	0
Triticum turgidum	196105	-	-	-	-	-	-	0	0	163849	115264	0	0
Manihot esculenta	41346	-	-	-	-	-	17077	0	0	33794	29161	0	0
Kalanchoe fedtschenkoi	45058	-	-	-	-	-	-	0	0	39524	34897	0	0
Coffea canephora	25376	-	-	-	-	-	-	0	0	21288	18029	0	0
Nicotiana attenuata	33028	-	-	-	-	-	22467	0	0	24785	20603	0	0
Juglans regia	41069	-	-	-	-	-	27026	0	0	35874	28480	0	0
Leersia perrieri	38960	-	-	-	-	-	-	0	0	32624	25388	0	0
Triticum aestivum Stanley	161367	-	-	-	-	-	-	0	0	134047	120396	0	0
Oryza glumipatula	46892	-	-	-	-	-	-	0	0	37481	27202	0	0
Marchantia polymorpha	24573	-	-	-	-	-	-	0	0	21922	20544	0	0
Corylus avellana	25732	-	-	-	-	-	-	0	0	23119	19572	0	0
Ipomoea triloba	47019	-	-	-	-	-	-	0	0	41936	36022	0	0
Chenopodium quinoa	34407	-	-	-	-	-	-	0	0	29073	22125	0	0
Triticum aestivum Julius	168923	-	-	-	-	-	-	0	0	141910	127655	0	0
Triticum spelta	113301	-	-	-	-	-	-	0	0	77787	55408	0	0
Saccharum spontaneum	53284	-	-	-	-	-	-	0	0	41694	30255	0	0
Oryza rufipogon	47441	-	-	-	-	-	-	0	0	37110	26857	0	0
Eragrostis tef	40912	-	-	-	-	-	-	0	0	35620	25672	0	0
Triticum aestivum Arinalrfor	167572	-	-	-	-	-	-	0	0	139534	125564	0	0
Pistacia vera	31724	-	-	-	-	-	-	0	0	24429	15873	0	0
Prunus avium	40340	-	-	-	-	-	-	0	0	23430	16691	0	0
Brassica rapa R-o-18	43096	-	-	-	-	-	-	0	0	31765	21166	0	0
Triticum aestivum Lancer	159398	-	-	-	-	-	-	0	0	131861	118748	0	0
Arabidopsis halleri	33729	-	-	-	-	-	-	0	0	28045	23151	0	0
Hordeum vulgare GoldenPromise	58815	-	-	-	-	-	-	0	0	26616	18365	0	0
Chara braunii	35337	-	-	-	-	-	-	0	0	32428	31351	0	0
Oryza punctata	41059	-	-	-	-	-	-	0	0	33984	25571	0	0
Lupinus angustifolius	33028	-	-	-	-	-	17481	0	0	26120	17643	0	0
Triticum aestivum Landmark	163546	-	-	-	-	-	-	0	0	136153	122420	0	0
Nymphaea colorata	28436	-	-	-	-	-	-	0	0	23276	16999	0	0
Oryza nivara	48360	-	-	-	-	-	-	0	0	38502	28477	0	0
Brassica oleracea	56983	-	-	-	-	-	32513	0	0	37318	24219	0	0
Prunus dulcis	32433	-	-	-	-	-	-	0	0	25591	20963	0	0
Theobroma cacao Belizian Criollo B97-61/B2	30439	-	-	-	-	-	5123	0	0	28514	25827	0	0
Triticum aestivum Norin61	168717	-	-	-	-	-	-	0	0	140291	126386	0	0
Musa acuminata	45589	-	-	-	-	-	10537	0	0	38991	32281	0	0
Triticum dicoccoides	295286	-	-	-	-	-	-	0	0	254991	207616	0	0
Triticum aestivum Sy Mattis	162401	-	-	-	-	-	-	0	0	134823	121291	0	0
Olea europaea var. sylvestris	49358	-	-	-	-	-	-	0	0	35142	24692	0	0
Asparagus officinalis	24127	-	-	-	-	-	-	0	0	18557	8748	0	0

## Sheet: Others
		Curation Status								Transcripts length > 1kbp
Organism	Total Transcripts	PROVISIONAL	REVIEWED	VALIDATED	INFERRED	PREDICTED	MODEL	Quality Transcripts (Q)	Quality Transcripts (%)	pre mRNA	mRNA	Q: pre mRNA	Q: mRNA
Caenorhabditis elegans	31766	-	31691	-	-	-	-	31691	99.7639	26711	20659	26655	20623
Drosophila melanogaster	30718	-	30429	-	-	-	-	30429	99.0592	26913	25408	26680	25184
Saccharomyces cerevisiae	6591	19	5784	-	-	-	-	5803	88.0443	3517	3488	3506	3477
