# Supplementary material for: The role of transcript regions and amino acid choice in nucleosome positioning
Source: NAR Genom Bioinform. 2023 Sep 11;5(3):lqad080. doi: 10.1093/nargab/lqad080 (PMC10495542; doi:10.1093/nargab/lqad080)
Supplement: lqad080_supplemental_files [file lqad080_supplemental_files.zip › table2.xlsx]

## Sheet: taxonomic_distribution
Vertebrates Taxonomic class	Organisms			Plant Taxonomic class	Organisms
Mammalia	109			Bangiophyceae	2
Actinopterygii	57			Bryopsida	1
Aves	14			Charophyceae	1
Reptilia	14			Chlorophyceae	1
No class found	9			Florideophyceae	1
Amphibia	2			Lycopodiopsida	1
Ascidiacea	2			Magnoliopsida	109
Actinopteri	1			Mamiellophyceae	1
Chondrichthyes	1			Marchantiopsida	1
Hyperoartia	1
Myxini	1
The taxonomic class for vertebrates was grouped into the category 'Others', which includes Ambhibia, Ascidiacea, Actinopteri, Chondrichthyes, Hyperoartia, Myxini, as well as any organisms that did not fit into a specific class.

## Sheet: Regression coefficient
Vertebrates
Class	Synonymous codon (P_value)	Amino acid signal size (P_value)	Intercept			ns: not significant
Actinopterygii	0.87491736 (p < 0.0001)	0.53527112 (p < 0.0001)	0.0001483
Aves	1.03883036 (p < 0.01)	1.24508813 (p < 0.001)	-0.00172743
Mammalia	1.12780296 (p < 0.0001)	0.81341653 (p < 0.0001)	-0.00046742
Others	0.94268731 (p < 0.0001)	0.17135589 (ns)	0.00035202
Reptilia	1.5873661 (p < 0.0001)	0.2470205 (ns)	-0.00073529
Plants
Class	Synonymous codon (P_value)	Amino acid signal size (P_value)	Intercept
Magnoliopsida	1.14998277 (p < 0.0001)	0.8540618 (p < 0.0001)	-0.00096341
